# Supplementary material for: Deep Sequencing of the T-cell Receptor Repertoire Demonstrates Polyclonal T-cell Infiltrates in Psoriasis
Source: F1000Res. 2015 Aug 3;4:460. [Version 1] doi: 10.12688/f1000research.6756.1 (PMC4648215; doi:10.12688/f1000research.6756.1)
Supplement: Raw data for "Deep Sequencing of the T-cell Receptor Repertoire Demonstrates Polyclonal T-cell Infiltrates in Psoriasis" [file f1000research-4-7258-s0000.tgz]

Archive with 1 entries (1 files):
- dda6b674-a469-49ad-b087-faf853424aea_sampleExport.2015-07-23_02-52-44.zip
