# Supplementary material for: Deep Sequencing of the T-cell Receptor Repertoire Demonstrates Polyclonal T-cell Infiltrates in Psoriasis
Source: F1000Res. 2015 Aug 3;4:460. [Version 1] doi: 10.12688/f1000research.6756.1 (PMC4648215; doi:10.12688/f1000research.6756.1)
Supplement: Supplementary file 2 [file f1000research-4-7258-s0001.tgz]

Archive with 1 entries (1 files):
- a41083da-8299-4845-a60b-31bdc21bb91b.pdf
